# Supplementary material for: Observational Study of Sublingual Microcirculation in Patients With Chronic Cardiovascular Disease
Source: Microcirculation. 2025 Oct 13;32(7):e70032. doi: 10.1111/micc.70032 (PMC12517397; doi:10.1111/micc.70032)
Supplement: Supplementary file 2 — Table S1: micc70032‐sup‐0001‐TableS1.xlsx. [file MICC-32-e70032-s002.xlsx]

## Sheet: Supplemental Table 1
Microcirculation Parameters by CKD Stage
Characteristic	Stage 5, N = 51	Stage 4, N = 21	Stage 3b, N = 141	Stage 3a, N = 161	Stage 2/Normal, N = 311	Stage 1/Normal, N = 101	p-value2
Age, years	58±16, 62	76±3, 76	69±14, 70	65±11, 64	60±11, 61	55±16, 62	0.047
MFI	2.87±0.13, 2.83	3.00±0.00, 3.00	2.92±0.11, 3.00	2.84±0.21, 2.93	2.90±0.16, 3.00	2.86±0.22, 2.96	0.6
MHI	0.16±0.17, 0.15	0.00±0.00, 0.00	0.07±0.10, 0.00	0.19±0.25, 0.11	0.11±0.18, 0.00	0.12±0.16, 0.06	0.5
PPV	95.3±3.1, 94.4	96.2±5.3, 96.2	95.7±3.0, 96.9	94.8±3.6, 95.5	95.2±4.4, 96.0	93.8±4.3, 94.1	0.9
PVD	20.7±3.5, 20.7	23.7±13.0, 23.7	24.1±5.2, 23.3	23.8±4.0, 24.4	22.6±4.1, 22.2	23.5±4.2, 22.4	0.7
TVD	21.6±3.6, 21.3	25.1±14.9, 25.1	25.2±5.3, 25.3	25.1±4.2, 25.5	23.9±4.5, 22.9	25.1±5.1, 23.1	0.7
1 Mean±SD, Median
